# Supplementary material for: Decrease in electrolyte after vitrectomy surgery may affect the results of forensic investigations using vitreous humor
Source: BMC Ophthalmol. 2024 May 23;24:219. doi: 10.1186/s12886-024-03445-2 (PMC11118106; doi:10.1186/s12886-024-03445-2)
Supplement: Supplementary file 1 — Supplementary Material 1 [file 12886_2024_3445_MOESM1_ESM.xlsx]

## Sheet: Main data
Vitrectomized VH	ID	Na(mmol/L)	K(mmol/L)	Cl(mmol/L)	Mg(mmol/L)	Age range	Sex	Disease	R/L	surgery history 1:yes 0:no	Past Disease	Interval	Axial length
	1	124.2	3.57	93.9	0.629442	55-65	M	MH	R	1	ERM	6m	25.58
	2	136.2	3.87	100.8	0.530706	75-85	M	IOL drop	R	1	RD	>20y	25.78
	3	129.3	3.63	96	0.456654	75-85	M	RD	R	1	MHRD	1.5Y	23.17
	4	120.6	3.21	87.9	0.444312	45-55	F	MH	L	1	PDR	7y	25.76
	5	141.9	3.99	106.8	0.691152	55-65	M	RD	R	1	ERM	2y	27.95
	6	131.7	3.63	96.3	0.530706	55-65	F	IOL drop	L	1	RD	9y	29.44
	7	142.8	3.99	106.5	0.703494	45-55	M	aphakia	L	1	RD	20y	27.37
	8	142.8	3.96	106.8	0.67881	45-55	M	aphakia	R	1	RD	18y	26.63
	9	142.2	3.75	106.5	0.592416	65-75	F	MH	L	1	MH	6m	24.82
	10	134.7	3.75	102.6	0.641784	55-65	F	MH	R	1	MH	1y	31.95
	11	128.8	3.64	92.8	0.543048	65-75	M	RD	L	1	RD	1y	26.22
Control VH
	12	128.1	3.78	97.5	0.752862	45-55	M	MH	L	0	phakia		25.73
	13	128.4	3.66	96.9	0.580074	65-75	M	MH	R	0	phakia		24.85
	14	144.9	4.02	110.1	0.703494	35-45	M	IOL dislocation	R	0	IOL		24.58
	15	132	3.6	102.6	0.703494	65-75	F	MH	R	0	phakia		24.51
	16	159.6	4.38	121.2	0.900966	75-85	M	MH	R	0	phakia		23.22
	17	134.1	4.08	102	0.765204	35-45	M	MH	R	0	phakia		22.89
	18	135.6	3.81	102	0.777546	35-45	M	MH	R	0	phakia		22.81
	19	138.3	3.99	105.3	0.789888	75-85	F	VMTS	L	0	IOL		27.24
	20	136.5	3.75	103.8	0.641784	65-75	F	MH	L	0	phakia		24.87
	21	142.5	4.41	108	0.715836	55-65	M	VMT	R	0	IOL		23.05
	22	137.4	4.38	104.7	0.641784	65-75	F	VMT	R	0	phakia		22.88
	23	137.1	4.02	104.1	0.728178	65-75	M	ERM	L	0	phakia		26.98
	24	136.8	4.05	103.5	0.752862	55-65	M	MH	L	0	phakia		25.87
	25	149.5	4.8	127	0.80223	65-75	M	MH	L	0	phakia		23.46
	26	147	4.57	124.3	0.728178	65-75	F	MH	L	0	phakia		22.14
	27	143.6	4.44	122.8	0.896852	55-65	F	ERM	R	0	phakia		25.99
	28	145	4.42	125.2	0.798116	65-75	F	ERM	L	0	phakia		23.31
	29	145.2	3.88	121.7	0.625328	35-45	M	RD	L	0	IOL		26.73
	30	147.3	4.23	123.1	0.847484	65-75	M	ERM	R	0	phakia		23.54
	31	144.2	4.49	122.1	0.785774	75-85	M	ERM	L	0	phakia		23.42
	32	146	4.4	123	0.852902	75-85	F	ERM	L	0	phakia		22.88
	33	144	4.4	122	0.802732	75-85	M	RD	L	0	IOL		29.23
	34	146	4.7	125	0.802732	55-65	M	RD	L	0	IOL		none
